# Supplementary material for: Antiviral Ranpirnase TMR-001 Inhibits Rabies Virus Release and Cell-to-Cell Infection In Vitro
Source: Viruses. 2020 Feb 5;12(2):177. doi: 10.3390/v12020177 (PMC7077210; doi:10.3390/v12020177)
Supplement: Supplementary file 1 [file viruses-12-00177-s001.zip]

Archive with 1 entries (1 files):
- viruses-657082-supplementary.pdf
